# Supplementary material for: Hydrosilylation vs. Piers–Rubinsztajn: Synthetic Routes to Chemically Cross-Linked Hybrid Phosphazene-Siloxane 3D-Structures
Source: Polymers (Basel). 2025 Jul 17;17(14):1967. doi: 10.3390/polym17141967 (PMC12297966; doi:10.3390/polym17141967)
Supplement: Supplementary file 1 [file polymers-17-01967-s001.zip]

Archive with 1 entries (1 files):
- polymers-3706647-supplementary.pdf
